# Supplementary material for: Universal non-monotonic drainage in large bare viscous bubbles
Source: Nat Commun. 2023 Feb 16;14:877. doi: 10.1038/s41467-023-36397-0 (PMC9935861; doi:10.1038/s41467-023-36397-0)
Supplement: Supplementary file 6 — Source Data [file 41467_2023_36397_MOESM6_ESM.xlsx]

## Sheet: Fig2a
t = 0 s		t = 10 s		t = 22 s		t = 36 s		t = 52 s		t = 72 s		t = 100 s		t = 140 s		t = 220 s
phi (deg)	h (um)	phi (deg)	h (um)	phi (deg)	h (um)	phi (deg)	h (um)	phi (deg)	h (um)	phi (deg)	h (um)	phi (deg)	h (um)	phi (deg)	h (um)	phi (deg)	h (um)
0	2.304	0	2.048	0	1.792	0	1.536	0	1.28	0	1.024	0	0.768	0	0.512	0	0.256
		11.88	2.304	12.7367	2.048	13.9553	1.792	14.199	1.536	16.0268	1.28	17.8546	1.024	21.1447	0.768	27.603	0.512
				17.4891	2.304	18.8295	2.048	19.4387	1.792	21.6321	1.536	23.8255	1.28	27.4812	1.024	34.1832	0.768
						22.1196	2.304	23.0944	2.048	25.2878	1.792	27.7249	1.536	31.5024	1.28	38.2044	1.024
								25.8971	2.304	28.0905	2.048	30.5276	1.792	34.3051	1.536	40.8852	1.28
										30.4057	2.304	32.8428	2.048	36.6203	1.792	42.8349	1.536
												34.6706	2.304	38.3263	2.048	44.5409	1.792
														39.9104	2.304	45.8813	2.048
																46.978	2.304

## Sheet: Fig2b
S = 0 mm		S = 4.3 mm				S = 6.4 mm		S = 7.5 mm		S = 8.6 mm		S = 9.5 mm		S = 10.3 mm
t (s)	h (nm)	t (s)	h (nm)	t (s)	h (nm)	t (s)	h (nm)	t (s)	h (nm)	t (s)	h (nm)	t (s)	h (nm)	t (s)	h (nm)
0.448162	2304.93	12.3352	2304.93	28.5782	2304.25	42.1006	2304.25	59.1506	2304.25	75.6126	2304.25	96.1902	2309.01	115.886	2299.49
3.89925	2050.34	16.8196	2051.95	33.8695	2051.95	46.804	2051.95	63.56	2051.95	81.4919	2051.95	103.245	2047.19	122.647	2051.95
8.88415	1795.74	21.523	1794.88	40.0428	1794.88	53.2713	1794.88	71.2031	1794.88	89.135	1799.64	109.713	1799.64	131.172	1794.88
15.0194	1541.14	27.9902	1537.81	45.9221	1542.57	60.0324	1542.57	78.2583	1542.57	96.7781	1542.57	119.119	1542.57	139.697	1542.57
20.7712	1286.55	34.7514	1290.27	54.1531	1290.27	69.1454	1290.27	86.7833	1290.27	107.067	1290.27	129.996	1295.03	150.868	1285.51
30.3576	1019.53	43.8644	1018.92	63.56	1028.44	78.8462	1023.68	98.5419	1028.44	118.825	1028.44	142.931	1023.68	165.272	1023.68
40.7108	771.146	55.9169	776.137	78.5523	771.376	93.5445	776.137	114.71	776.137	134.7	776.137	159.981	771.376	183.204	771.376
57.9663	516.55	73.8488	519.071	98.8359	519.071	115.886	519.071	137.051	523.831	159.099	519.071	184.968	523.831
90.9433	261.954	109.713	266.765	135.875	266.765	154.101	262.005	178.794	262.005

## Sheet: Fig3a
R = 2.39 cm		R = 1.84 cm		R = 1.71 cm		R = 1.41 cm		R = 1.23 cm		R = 1.03 cm
t (s)	G	t (s)	G	t (s)	G	t (s)	G	t (s)	G	t (s)	G
0	1	0	1	0	1	0	1	0	1	0	1
6	0.888889	8	0.888889	8	0.888889	8	0.888889	10	0.888889	12	0.888889
12	0.777778	14	0.777778	16	0.777778	18	0.777778	22	0.777778	26	0.777778
16	0.724835	18	0.723947	20	0.724195	24	0.732594	30	0.709582	40	0.674431
20	0.666667	24	0.666667	26	0.666667	30	0.666667	36	0.666667	44	0.666667
22	0.644298	26	0.643509	28	0.643729	32	0.651194	40	0.63074	54	0.599494
29	0.56376	34	0.56307	38	0.563263	42	0.569795	52	0.551897	66	0.555556
37	0.483223	44	0.481488	48	0.482797	44	0.555556	66	0.473055	70	0.524557
39	0.46351	48	0.444444	50	0.464231	56	0.488235	72	0.45229	88	0.449621
40	0.444444	52	0.427989	52	0.444444	62	0.444444	84	0.402035	92	0.444444
45	0.412009	54	0.402193	58	0.41265	66	0.433986	96	0.351781	98	0.407626
47	0.402686	60	0.374491	62	0.402331	72	0.406996	100	0.333333	112	0.374684
52	0.360507	62	0.333333	68	0.361068	78	0.379738	102	0.331529	114	0.362334
54	0.333333	64	0.333333	72	0.333333	82	0.344921	106	0.31537	126	0.333333
55	0.333333	68	0.321754	76	0.321865	88	0.333333	112	0.301526	130	0.317042
58	0.322149	70	0.296296	80	0.296296	90	0.325597	114	0.294693	140	0.292412
60	0.309006	80	0.259259	92	0.259259	92	0.306596	128	0.257856	150	0.271751
61	0.296296	82	0.267493	94	0.257906	104	0.268272	132	0.251272	156	0.259922
68	0.259259	86	0.238416	98	0.241398	108	0.271241	136	0.236527	176	0.227431
70	0.257505	90	0.222222	100	0.225716	114	0.25	140	0.222222	178	0.222222
73	0.241612	94	0.211925	104	0.222222	116	0.244198	142	0.217438	196	0.188
74	0.230432	98	0.213995	110	0.200636	120	0.229947	146	0.22102	206	0.181167
76	0.222222	104	0.185434	112	0.206325	122	0.222222	156	0.193278	214	0.167111
77	0.222222	110	0.164837	118	0.185185	126	0.222222	166	0.184183	222	0.162451
81	0.204828	114	0.160877	120	0.175557	130	0.216993	172	0.169118	232	0.146222
83	0.206004	116	0.158944	128	0.147691	136	0.191623	180	0.157685	246	0.135875
87	0.185185	118	0.146522	130	0.160932	138	0.194444	182	0.150978	252	0.129768
88	0.179225	130	0.128206	134	0.150477	146	0.178288	188	0.150763	256	0.125333
93	0.164791	138	0.113798	138	0.131281	154	0.166667	190	0.144959	270	0.115349
95	0.161074	140	0.111111	150	0.11487	158	0.158478	196	0.134203	276	0.111111
97	0.153621	142	0.109891	154	0.111111	160	0.153298	212	0.117427	284	0.104444
99	0.154503	146	0.105963	162	0.102253	174	0.138669	220	0.111111	292	0.100931
100	0.146481	148	0.101154	166	0.0984604	186	0.122061	226	0.11051	300	0.0974706
108	0.128171	156	0.0915759	170	0.100318	190	0.118859	232	0.0997582	308	0.0905836
115	0.112638	160	0.0885098	174	0.0908919	198	0.111111	236	0.100509	318	0.0865121
117	0.111111	166	0.0858049	182	0.0820503	200	0.108499	238	0.0966391	320	0.0835556
118	0.109861	168	0.0804386	188	0.0795305	202	0.108497	248	0.088674	322	0.0864554
122	0.102414	170	0.0794719	194	0.0804662	212	0.0990489	256	0.0838766	336	0.0749368
123	0.100123	172	0.0758656	196	0.0788982	216	0.0949365	266	0.0775897	342	0.0768492
128	0.0915504	174	0.0732608	198	0.0752385	226	0.0919917	276	0.0724793	348	0.0720934
132	0.0876075	176	0.076271	200	0.0740741	232	0.0833333	278	0.0736732	364	0.0672431
137	0.0837791	188	0.0667372	202	0.068169	234	0.0813741	280	0.0788845	366	0.0649804
140	0.0768106	200	0.0549456	204	0.0656403	236	0.0813993	284	0.0671013	368	0.0626667
142	0.0750922	202	0.0572033	208	0.0701318	238	0.0792391	286	0.0665055	386	0.0576747
143	0.0740741	204	0.0529813	222	0.0613653	240	0.0817704	296	0.0701196	388	0.0705278
144	0.0732403	208	0.050577	234	0.0492302	256	0.0678118	312	0.0554212	392	0.0576369
145	0.0744703	220	0.0476694	238	0.0525988	258	0.0715491	316	0.0613546	410	0.0626914
154	0.0651616	232	0.037037	240	0.050159	272	0.0594294	324	0.050326	426	0.0480308
164	0.0549303	234	0.0379328	242	0.0515812	276	0.0613278	332	0.0483196	436	0.054855
165	0.0558528	236	0.0366304	246	0.045446	280	0.0555556	334	0.0502544	440	0.043256
169	0.051207	240	0.0381355	258	0.0438324	284	0.0542494	340	0.0525897	442	0.0452918
170	0.0500615			276	0.037037	288	0.0542483	346	0.044337	444	0.0417778
176	0.0515011			278	0.0340845	300	0.0511065	366	0.0438247	466	0.0470186
178	0.046544			284	0.0350659	322	0.0406871	388	0.0335506	470	0.0384246
193	0.0375461			318	0.0262994	324	0.0396196	390	0.0332527	502	0.0391821
196	0.0372352			322	0.0250795	326	0.0383245	402	0.0350598	518	0.0324902
207	0.037037			326	0.022723	330	0.0408852			524	0.0288374
223	0.0279264					370	0.0306639			528	0.0288185
234	0.0250307					380	0.0271247			550	0.0313457
251	0.0256035					382	0.0277778			614	0.0235093
274	0.0186176									620	0.0208889
										622	0.0192123
										722	0.0156729

## Sheet: Fig3b
mu = 180 Pa s		mu = 900 Pa s		mu = 3,800 Pa s		mu = 23,300 Pa s
t (s)	G(t)	t (s)	G(t)	t (s)	G(t)	t (s)	G(t)
0	1	0.710	1	0	1	0	1
0.927	0.833	1.421	0.875	0.618	0.875	0.670	0.857
1.545	0.692	1.599	0.750	1.236	0.750	1.563	0.714
1.924	0.666	2.309	0.720	1.648	0.666	1.563	0.691
2.366	0.577	2.309	0.630	2.060	0.625	2.456	0.592
3.098	0.500	3.020	0.625	2.266	0.583	2.680	0.571
3.363	0.473	3.375	0.540	2.884	0.500	3.350	0.494
3.443	0.461	3.731	0.500	3.090	0.500	4.020	0.445
4.237	0.394	3.908	0.451	3.708	0.429	4.243	0.428
4.732	0.346	4.441	0.450	3.914	0.416	4.467	0.395
5.014	0.343	4.619	0.394	4.532	0.375	4.690	0.381
5.659	0.333	4.974	0.375	4.532	0.375	5.583	0.326
5.677	0.315	5.152	0.360	4.944	0.333	5.807	0.318
5.897	0.285	5.330	0.338	5.150	0.321	6.030	0.296
6.851	0.253	6.040	0.333	5.356	0.294	6.477	0.285
7.328	0.236	6.218	0.291	6.180	0.268	6.477	0.280
7.354	0.230	6.573	0.282	6.180	0.257	6.923	0.254
7.557	0.228	6.751	0.270	6.386	0.250	7.593	0.233
7.857	0.211	6.929	0.250	6.386	0.250	8.040	0.200
9.093	0.189	7.462	0.250	7.004	0.220	8.487	0.197
9.270	0.171	7.462	0.234	7.416	0.214	8.710	0.190
9.429	0.168	7.995	0.225	7.622	0.191	8.934	0.186
9.809	0.166	8.172	0.208	8.034	0.183	8.934	0.171
10.02	0.158	8.705	0.205	8.240	0.167	10.05	0.142
11.04	0.157	9.061	0.180	8.240	0.166	10.27	0.142
11.30	0.126	9.061	0.179	8.858	0.160	10.72	0.140
11.50	0.126	9.238	0.176	9.270	0.147	10.72	0.136
11.57	0.115	9.594	0.169	9.270	0.143	11.16	0.127
11.91	0.114	10.12	0.166	9.682	0.136	11.39	0.117
13.44	0.094	10.30	0.157	9.682	0.125	11.83	0.114
13.91	0.084	11.01	0.146	10.30	0.119	12.73	0.098
14.90	0.078	11.19	0.134	10.50	0.119	12.95	0.097
16.60	0.063	11.19	0.125	10.71	0.110	13.40	0.093
17.39	0.057	11.37	0.125	11.12	0.107	13.40	0.085
20.17	0.042	11.54	0.117	11.53	0.102	14.51	0.078
24.02	0.031	12.43	0.112	11.53	0.095	16.08	0.063
		12.79	0.112	11.94	0.085	16.08	0.058
		13.32	0.090	12.56	0.083	16.75	0.057
		13.50	0.089	12.97	0.073	18.53	0.046
		13.85	0.088	13.18	0.071	20.10	0.039
		15.99	0.083	14.00	0.068	21.88	0.028
		15.99	0.067	15.03	0.053	27.91	0.019
		15.99	0.058	15.65	0.051
		18.47	0.056	15.86	0.047
		18.83	0.044	17.09	0.036
		21.49	0.041	18.33	0.034
		24.69	0.029	20.18	0.023
			0.022	23.07	0.017

## Sheet: Fig3d
R = 2.39 cm		R = 1.84 cm		R = 1.71 cm		R = 1.41 cm		R = 1.23 cm		R = 1.03 cm
phi (deg)	H	phi (deg)	H	phi (deg)	H	phi (deg)	H	phi (deg)	H	phi (deg)	H
48.0747	9	48.1965	9	47.0998	9	48.9277	9	47.0138	9	45.5157	9
46.978	8	46.978	8	45.8813	8	47.7091	8	45.9515	8	44.419	8
45.5157	7	45.5157	7	44.419	7	46.3687	7	44.5352	7	43.0786	7
43.9316	6	43.9316	6	42.7131	6	44.7846	6	42.8827	6	41.3727	6
41.8601	5	41.7382	5	40.5197	5	42.7131	5	40.8762	5	39.423	5
40.3978	4.5	40.7634	4.5	40.1541	4.5	41.1289	4.5	39.8139	4.5	38.57	4.5
39.0574	4	39.1793	4	38.57	4	40.0323	4	38.2794	4	37.1077	4
38.9356	4	38.9356	4	37.717	4	39.5448	4	38.1614	4	36.7422	4
37.1077	3.5	37.3514	3.5	36.7422	3.5	37.717	3.5	36.509	3.5	35.2799	3.5
35.2799	3	35.4018	3	35.158	3	36.1329	3	34.7385	3	33.4521	3
35.0362	3	35.0362	3	34.4269	3	36.011	3	34.3844	3	33.0865	3
34.7925	3	33.4521	2.66667	33.6958	3	35.5236	3	34.2664	3	31.6243	2.66667
33.4521	2.66667	31.9898	2.5	33.3302	2.66667	34.3051	2.66667	32.968	2.66667	30.4057	2.5
31.868	2.5	31.1368	2.25	31.5024	2.5	32.4772	2.5	31.4336	2.5	29.4309	2.33333
31.1368	2.33333	28.9434	2	31.015	2.33333	31.9898	2.33333	30.6074	2.33333	29.309	2.25
30.6494	2.25	28.2123	2	30.6494	2.25	31.2587	2.25	30.2533	2.25	27.1156	2
28.456	2	28.0905	2	28.3342	2	29.4309	2	28.0106	2	26.75	2
28.3342	2	27.9686	2	28.0905	2	29.0653	2	27.7746	2	26.5063	2
28.0905	2	26.75	1.8	27.3593	2	28.9434	2	27.4205	2	25.1659	1.8
27.7249	2	26.0189	1.75	26.6282	1.8	28.3342	2	26.1221	1.8	24.4348	1.75
26.6282	1.8	24.1911	1.66667	25.4096	1.75	26.9938	1.8	25.0598	1.75	22.8507	1.66667
25.5315	1.75	23.8255	1.6	24.1911	1.66667	26.1408	1.75	24.1156	1.66667	22.607	1.6
24.313	1.66667	22.607	1.5	23.8255	1.6	25.1659	1.66667	23.4074	1.6	20.901	1.5
23.8255	1.6	22.1196	1.5	22.3633	1.5	24.1911	1.6	21.991	1.5	20.7791	1.5
22.607	1.5	21.5103	1.5	21.6321	1.5	22.7288	1.5	21.4008	1.5	20.4136	1.5
21.6321	1.5	20.2917	1.4	20.901	1.5	22.3633	1.5	21.0467	1.5	19.195	1.4
21.1447	1.5	19.195	1.33333	20.2917	1.4	21.754	1.5	19.8664	1.4	17.6109	1.33333
20.2917	1.4	17.9765	1.33333	18.9513	1.33333	20.5354	1.4	18.6861	1.33333	17.2454	1.33333
19.195	1.33333	17.4891	1.28571	18.0983	1.33333	19.3169	1.33333	18.214	1.33333	16.3924	1.28571
18.4639	1.33333	16.6361	1.25	17.8546	1.28571	19.0732	1.33333	17.5058	1.28571	15.5394	1.25
17.8546	1.28571	14.6864	1.2	15.7831	1.25	17.9765	1.28571	15.9714	1.25	14.199	1.2
16.1487	1.25	14.199	1.16667	14.6864	1.2	16.6361	1.25	14.791	1.2	12.8586	1.16667
14.9301	1.2	13.2241	1.125	13.8334	1.16667	15.1738	1.2	13.8468	1.16667	11.7619	1.14286
14.4427	1.16667	12.493	1.14286	13.2241	1.14286	14.0771	1.16667	12.6665	1.14286	11.3963	1.125
13.346	1.125	0.185649	1	12.9804	1.125	12.8586	1.14286	11.7222	1.125	0.42935	1
0.185649	1	0.0637846	1	0.185649	1	12.2493	1.125	0.273082	1	0.185649	1
-0.0580659	1	-0.0580659	1	0.0637846	1	0.185649	1	0.15505	1	0.0637846	1
-0.179917	1	-0.179917	1	-0.0580659	1	0.0637846	1	-0.0810154	1	-0.179917	1
-0.301781	1	-0.301781	1	-0.301781	1	-0.0580659	1	-0.199048	1	-0.301781	1
						-0.179917	1
						-0.301781	1

## Sheet: Fig3e
mu = 180 Pa s		mu = 900 Pa s		mu = 3,800 Pa s		mu = 23,300 Pa s
phi (deg)	H	phi (deg)	H	phi (deg)	H	phi (deg)	H
46.7018	6	46.931	8.88889	43.8313	8	43.774	7
44.2094	5	45.6418	7.77778	42.4046	7	42.0551	6
41.104	4	43.9917	6.66667	40.6857	6	40.107	5
36.8183	3	42.0494	5.55556	38.5486	5	37.4141	4
35.4775	3	39.3622	4.44444	37.1219	4	36.4974	3.5
32.3205	2.5	38.5371	4	35.7984	4	34.091	3
29.7652	2	36.7495	3.5	35.2942	3.5	33.2888	3
28.3385	2	35.6151	3.33333	33.0539	3	31.4554	2.5
26.8946	2	34.4921	3	31.9768	3	30.5387	2.33333
23.3996	1.66667	32.7445	2.66667	31.9195	2.66667	27.7312	2
22.4198	1.5	31.6273	2.5	30.172	2.5	27.3301	2
21.1994	1.5	30.5387	2.33333	29.8454	2.33333	26.4707	2
16.123	1.33333	29.2208	2.22222	26.9863	2	24.8664	1.75
15.9511	1.25	28.4187	2	26.9233	2	23.7205	1.66667
15.0058	1.2	27.7598	2	26.0925	2	21.4859	1.5
0	1	27.7598	2	25.2503	2	21.1421	1.5
0	1	25.7831	1.75	24.2304	1.75	19.1368	1.4
0	1	23.7777	1.66667	23.1933	1.66667	17.8763	1.33333
0	1	23.7205	1.6	22.1334	1.6	15.8709	1.25
0	1	22.1162	1.5	20.4603	1.5	12.8916	1.2
0	1	21.0046	1.5	19.9275	1.5	12.8916	1.16667
		20.2827	1.4	18.5524	1.4	0	1
		18.9076	1.33333	17.6643	1.33333	0	1
		17.5898	1.33333	17.544	1.33333	0	1
		16.5012	1.25	14.8854	1.25	0	1
		15.1834	1.2	13.264	1.2	0	1
		14.2953	1.16667	12.3157	1.16667	0	1
		13.4072	1.14286	12.1925	1.14286	0	1
		0	1	0	1
		0	1	0	1
		0	1	0	1
		0	1	0	1
		0	1	0	1
		0	1	0	1
		0	1	0	1
		0	1	0	1

## Sheet: Fig4b
mu = 900 Pa s		mu = 2,300 Pa s		mu = 3,800 Pa s
phi (deg)	U	phi (deg)	U	phi (deg)	U
18.3419	0.0207379	3	0.0061	6.81853	0.023088
24.9341	0.0398116	18.9447	0.0167021	7.74135	0.0158096
33.1706	0.0391962	24.1094	0.0190292	9.55376	0.0201304
37.0237	0.0387121	24.3106	0.0187715	12.627	0.0465205
38.7633	0.0312716	28.7918	0.02104	12.6596	0.0330479
41.9391	0.0418549	28.8546	0.0204935	12.9343	0.0530034
43.013	0.0396389	31.9928	0.0214147	18.2271	0.0367804
44.7438	0.0423878	33.1698	0.0210731	22.6002	0.044907
44.8287	0.033063	38.121	0.0217089	27.0155	0.0474926
48.4703	0.0323816	43.1136	0.0211948	34.0689	0.0487794
51.4286	0.0298125	44.81	0.0206817	37.7416	0.0634497
54.7997	0.028524	45.4778	0.0204832	40.9091	0.0483158
60.779	0.0213644	45.8718	0.0205533	43.0108	0.0506018
71.1236	0.00197042	46.7263	0.0201993	47.7908	0.0407723
		46.8622	0.020165	47.7908	0.0407723
		48.3343	0.0196024	48.0229	0.0580433
		48.7674	0.019501	56.0125	0.0381559
		49.3262	0.0192212	61.9168	0.0342283
		50.9631	0.0188928	66.1874	0.0330081
		51.1515	0.0186777	71.5408	0.0288034
		52.3704	0.0180412
		56.1852	0.0163031
		76.369	0.000954513
